# Supplementary material for: Analysis of Microbial Communities in Membrane Biofilm Reactors Using a High-Density Microarray
Source: Membranes (Basel). 2023 Mar 11;13(3):324. doi: 10.3390/membranes13030324 (PMC10052966; doi:10.3390/membranes13030324)
Supplement: Supplementary file 1 [file membranes-13-00324-s001.zip]

Archive with 1 entries (1 files):
- membranes-2278679-supplementary.pdf
